# Supplementary material for: Structure, Absolute Configuration, Antiproliferative and Phytotoxic Activities of Icetexane and Abietane Diterpenoids from Salvia carranzae and Chemotaxonomic Implications
Source: Molecules. 2024 Mar 9;29(6):1226. doi: 10.3390/molecules29061226 (PMC10975418; doi:10.3390/molecules29061226)
Supplement: Supplementary file 1 [file molecules-29-01226-s001.zip]

Archive with 1 entries (1 files):
- molecules-2852355-supplementary.pdf
